# Supplementary material for: Preventing resistance development in infections by OXA β-lactamase-producing Pseudomonas aeruginosa: correlating clinical outcomes with hollow-fibre model input
Source: J Antimicrob Chemother. 2025 Dec 16;81(1):dkaf464. doi: 10.1093/jac/dkaf464 (PMC12802920; doi:10.1093/jac/dkaf464)
Supplement: dkaf464_Supplementary_Data [file dkaf464_supplementary_data.zip]

Archive with 3 entries (3 files):
- Supplementary_Figure.docx
- Supplementary_Methods.odt
- Supplementary_Tables.docx
